# Supplementary material for: BMPER Improves Vascular Remodeling and the Contractile Vascular SMC Phenotype
Source: Int J Mol Sci. 2023 Mar 3;24(5):4950. doi: 10.3390/ijms24054950 (PMC10002482; doi:10.3390/ijms24054950)
Supplement: Supplementary file 1 [file ijms-24-04950-s001.zip]

Archive with 1 entries (1 files):
- ijms-2227515-supplementary.pdf
